# Supplementary material for: Computational Insights into Excited State Intramolecular Double Proton Transfer Behavior Associated with Atomic Electronegativity for Bis(2′-benzothiazolyl)hydroquinone
Source: Molecules. 2023 Aug 8;28(16):5951. doi: 10.3390/molecules28165951 (PMC10458628; doi:10.3390/molecules28165951)
Supplement: Supplementary file 1 [file molecules-28-05951-s001.zip]

Archive with 1 entries (1 files):
- molecules-2522224-supplementary.pdf
